# Supplementary material for: Genome-Wide Identification and Analysis of the APETALA2 (AP2) Transcription Factor in Dendrobium officinale
Source: Int J Mol Sci. 2021 May 14;22(10):5221. doi: 10.3390/ijms22105221 (PMC8156592; doi:10.3390/ijms22105221)
Supplement: Supplementary file 1 [file ijms-22-05221-s001.zip]

Archive with 2 entries (2 files):
- ijms-1197157-for conversion-sup.pdf
- Supplementary Material2-Table S1. Promoter sequences of DoAP2 genes.xlsx
