# Supplementary material for: Genome-Wide Identification and Analysis of the APETALA2 (AP2) Transcription Factor in Dendrobium officinale
Source: Int J Mol Sci. 2021 May 14;22(10):5221. doi: 10.3390/ijms22105221 (PMC8156592; doi:10.3390/ijms22105221)
Supplement: Supplementary file 1 [file ijms-22-05221-s001.zip › Supplementary Material2-Table S1. Promoter sequences of DoAP2 genes.xlsx]

## Sheet: Sheet1
Gene name	Accession number	Promoter sequence (5′→3′)
DoAP2-1	MA16_Dca002039	tcctctattggtttattatcatctctataattgttaactcttcttggatttctatacctaagaattttattgtcttactatcacaaaattgatatgacttatggtcttcgtataaagagcctacatgctgacatccaaaattgcatatgaagcgagatatcaaagctttgttgtcatgtagatccccatcttgaccacaatatcccctctatcatctttaatttacacttttcttcatcgaaataacccttcaagccatacaatatgttaaagaaatcattcatttaaatgttctttgccatcgttttcttctttatctcatccaccttctctttgtcaagatttattatcctctttttaagtgctgataactctttcaactattgtcatcatatactt…
DoAP2-2	MA16_Dca003726	gagattgaattgacctgtacaggatggtgggcggacgggctttcctttaaaccattgagtattgatataacgattgggagtcataaggggtttatagatatgccgacgggcggccgacgggcaatagagtgacgactctttttattgaaaccaacgtatgtatttctacaaacagcaatatggattctacaacagcaacaatatggccagttgatgtatcttgttcagtattattgtattgaaatgcatcgtttactgtattgacgtacggatttttattgttttatcgattaatctgctttaattgatttgatcgatttatggatttactgtatcgtacggaattcattgattttccattgattgatcattggcatggataataattgattattgatt…
DoAP2-3	MA16_Dca007407	atatatcaattgtatggtctaatgtctaaaatgaaaatcatatgatactttgaatttacaatttcgaagccaaaattatattatatcttactaaatatttgactattaaaaataatttaattcatattgaaggtcaaccgtcttgtgactatagatagaatccgccaaatgtcatatcctaaacgttaaaaatatacattaaatgatcgaattaaagttaacaagtcataaattaataaatcaagccaatttatttcaatataaatcagacggccacaaatcaatcataaatcgggatcagatcagctttctgaaatgaattatttatttatttttttcgtaaattgctgggtcggctttgaaagcgaggagaagagaagagcgatctggccaattgtc…
DoAP2-4	MA16_Dca011128	aacaacataggaggcagcagcagatcaacgagaactccaaaaacaacagtactcataacagggagaaatgccaaaaccaaaatataaagaagttacccaacaaaacttaataagaattcagcatttttcagccactaatcttagctctgatggattttttcaccataatcagaatggtattgaaataagaaaaggaggcatgcaccatacattttgcatttttgctattgcggtctcttcaaatgaaatagattaaagcacaacatacaaggaagaaaaagtttttagtaagcatggaatacttagggtcacctttcaccaaattaaacacttgatagatattttccatctgaactaaaaaatagaatccccatgaaaaaggcaagttcaaatactaaa…
DoAP2-5	MA16_Dca012028	gatttttatataactattacaatttctagaaaagtaaatttacataagaagaatcaacctataaaaatctaatttcatatatatatatatatatatatatacacaaaatattcatgataaagcatacaataatatattaaaagttatgcagtgaaaatattataaaatctgagaaattatattaccactcaaattttttttataaaactactagaattaaaattaaagatgggagttcaaaagtctatcatatactctacgaagtttgtaattggcatgatagacaaaacacaaactttggtcaggtcattaaaacctatctttctttctctctcctctcctcctcttaatggcaaatgatttaaggtatttctaatatataaaaaccactaatctggc…
DoAP2-6	MA16_Dca012809	ttattctagttgtttggaatacttttcttaataatgtaaatgttttgaagttgtttatgtcaaacaattttgttttgttgttgttaaacttatattttaaattgttttcttatattttgagtttcaatattatatgatgatgaattctattgtgtatttattcattaattgctgcaggcttcgattgaggaatatgcttgtgggctaataaaggctttcaatttttttgctcgtcctataggtttatggtgaccaaattaaaactgtagaaaaactttgatatgagggaatgaatgaagaaccgacggcaaaaacaaccataaaaattctaacatttttttgacattcagacgatggtaattcaccaaaattttttggtagcaattagttcgcgcccgt…
DoAP2-7	MA16_Dca012912	ttgtcaaaaaatacaatatagttcattaagtatcccagcttatgagacccccaccccctcatcctcatgctgtgaaaatgagggccatcttatagctttttaagtgagaaattttaatattaatattgactagaatccaaaacacttcatcgaacgatcccattgattcttttaattataggccattatttaatatttaagtgtcttaatgatgttagaatggactgaacttggactcgtttggatctttacgtccaaccacttcatttactataaacataaggatttgaaatccgttcgtctaatcttttattaaattcttgaagttttcgatagcgcatttggagttgaatcatattgcttgtgatgttgatggattttgcttgtcaaaatatttta…
DoAP2-8	MA16_Dca013337	attaatttaaaattactttaatatatttcttaggttgaaattaatttaaaatcaaataattaaagtaataattctctgaatttgaaagtaattatttttaattatccatgatttgggatacttgggttaatgggttggcgatttttgatttcctgcatcctattcctttgggttccgttgctgtgaaagattatatttaatgtggttcttggaaggtgccgaatcactttccctcgttttatccatgacatttcttatcttccaatataggagagacccattgctattattacctggattggaaatggtgatccttgctttacaacctttaaaatgcatttctttattgatttcccaggagtatcttggcataagttcatatgcataagcgtttggccc…
DoAP2-9	MA16_Dca014976	ggtgatgtatgagagagagatgcatcactttttattcggtactcatatgagacacaattcattcatacatgatcaacgaatgaaggtgcagatctttgtagacgaagcaaattagattattcatttaaatgaattaaagaaaaactaatggttgttaattagattatattcatgcttttatttttttttatcttaaataatttatattctttatatgattgactcataatatttttttgatagatgcttatcatatattaaaaaaaaaaaaatagtatatagattattgatgtacataattattatgtattgtttcaattaaaaaaagacaatatatgtgttgcagactagaatatacgcggcggtagagttaagaaattttcgtcttagcgttgtacg…
DoAP2-10	MA16_Dca016049	caatcaactattttggagaggaaatgcataaccacataataagttgaaaaattctctcaaatcaaattcaatcggatcaaacaaaaatagtaaacttctttttaaaagaagatcaaagctttatcacagagactaaaaacttcaataaattcaataatgtcagatcctatgatttttttttaatgtagaaactctagcatcttatgtgaaactcttcatttatttatgtgtagtaaatcttcatacaaaactaaaaattaaaataacttcttattctaccaccataaatattctattacataaaaagattatatcatgtagtttacttattttttctgtaaatataatattttctccataaatactcctctaccctcacctataaatagggattcaaag…
DoAP2-11	MA16_Dca017496	aaatcatccacatgactgagagcaacaaaaatattgaagtaatactagagccaaaatcattagtatgattaagagcatgtataatggtacacctattacaattcgggagtcaaatattttgatgataacaaatatttttagattgtatttattttttttaatattttattattgtatatattttttatgtgcactaatatttcgggtttagcatacaccaaacatcgttagaaaatcagaacttaaggctggatagtatatgattaatttaaacaagagtatgccctttttattttcttgagttagtcaatgtaaaaagttgtatgttaacttagcaatcgtgcacacacacagggggagtgaaaataaatattttaatttttttaaatagtactggac…
DoAP2-12	MA16_Dca021730	ttagaggattgtagtttagcgacaatgattatatgatcacaattagataatgatagttggaggaccataatagaaaaaatagttgttgaagaacaatagttggaccaaagtggttggaggatcgtagtctagtgaagctagtcaaaggaccatagctgagaaatggtggtcagaagattataatcaagtgacaatagttggatgacatggtcagaaatcatagtcaaacaacagtgattagatgatcaaaattgggggatggtggttggtggagtatagttgggccacaatggatggtaaattgtacttaggcaataatagtcaaagaactgcagtcatataatggaggtcaaaggatgataatcatgtaatgatagtcagacaattatatttgaatga…
DoAP2-13	MA16_Dca026159	tatgaaattggccttaagggagcattcttcatgaatttccatcataaattgaaagaaaatcctttcacactacaggaaaaatgtcataaaacacataaaaaaagtctcagcgcaaaaattctatcgaatttttttttttcggcaaagtttttccgctggtaaatcatgcgtcggaaaaatccttgtggcgtaaaacatttcaccgaaaaatatttctaggggaaataaaatgttggtaatttttgacataattttttgtcagaaaaaaaaacatttaaatatgcccaaggaatgagcaagcgtgtctgctcaatctaggcgagccagtcaacctgatcggccatccctagcccgccctgcatgcctgctgcaccccagcctgccagcaatttaatttaa…
DoAP2-14	MA16_Dca023270	taatttagttaatttaattaatttagtttagtttgataagaaattattattatttcccataatattttaaattccactcgaaaattgtcaggaattcatcatattccaccattcatctatgtcagaaatatttcatcgaaaattcgccataaattagtccttcagaagcttgatgcaaatgcattcaaaaaattctgtcaggaatccaccaaaaattcgtcgaaaattctgttagaagttttgcctgtaatttgtgattttcatgtgatgcatatacacacaaagagtttattcaattgagtaccaggcatggatattattagattgatatttagattagacattcaatgtaaataaaatattctcaaatggtcatgagtcaccatcactttaattatt…
